# Supplementary material for: Charting the transcriptomic landscape of primary and metastatic cancers in relation to their origin and target normal tissues
Source: Sci Adv. 2024 Dec 6;10(49):eadn0220. doi: 10.1126/sciadv.adn0220 (PMC11623296; doi:10.1126/sciadv.adn0220)
Supplement: Supplementary file 2 — Tables S1 to S4 [file sciadv.adn0220_table_s1_to_s4.zip]

Archive with 4 entries (4 files):
- adn0220_table_s1.xlsx
- adn0220_table_s2.xlsx
- adn0220_table_s3.xlsx
- adn0220_table_s4.xlsx
